# Supplementary material for: Yerba Mate (Ilex paraguariensis) Ameliorates Experimental Autoimmune Encephalomyelitis by Modulating Regulatory T Cell Function
Source: Nutrients. 2025 Mar 4;17(5):897. doi: 10.3390/nu17050897 (PMC11901674; doi:10.3390/nu17050897)
Supplement: Supplementary file 1 [file nutrients-17-00897-s001.zip]

Archive with 1 entries (1 files):
- nutrients-3475506-supplementary.mp4
